# Supplementary material for: Blended and Technology-Enhanced Education in Pediatric Emergency Nursing: A Systematic Review
Source: Pediatr Rep. 2026 Jun 11;18(3):80. doi: 10.3390/pediatric18030080 (PMC13304728; doi:10.3390/pediatric18030080)
Supplement: Supplementary file 1 [file pediatrrep-18-00080-s001.zip]

Archive with 1 entries (1 files):
- pediatrrep-4329760-supplementary.pdf
